# Supplementary material for: Antibiotic Consumption and Its Relationship with Bacterial Resistance Profiles in ESKAPE Pathogens in a Peruvian Hospital
Source: Antibiotics (Basel). 2021 Oct 8;10(10):1221. doi: 10.3390/antibiotics10101221 (PMC8532675; doi:10.3390/antibiotics10101221)
Supplement: Supplementary file 1 [file antibiotics-10-01221-s001.zip]

Archive with 1 entries (1 files):
- antibiotics-1391381-supplementary.pdf
